# Supplementary material for: Comparison of Glucose-Lowering Drugs as Second-Line Treatment for Type 2 Diabetes: A Systematic Review and Meta-Analysis
Source: J Clin Med. 2022 Sep 16;11(18):5435. doi: 10.3390/jcm11185435 (PMC9504435; doi:10.3390/jcm11185435)
Supplement: Supplementary file 1 [file jcm-11-05435-s001.zip]

Archive with 1 entries (1 files):
- jcm-1852568-supplementary.pdf
